# Supplementary material for: Effects of structured small-group student talk as collaborative prewriting discussions on Chinese university EFL students’ individual writing: A quasi-experimental study
Source: PLoS One. 2021 May 28;16(5):e0251569. doi: 10.1371/journal.pone.0251569 (PMC8162705; doi:10.1371/journal.pone.0251569)
Supplement: S1 Dataset — (ZIP) [file pone.0251569.s003.zip]

Archive with 9 entries (8 files):
- Original Dataset/
- Original Dataset/20-Mar-2021-Tracked-changes version of the finalised draft.docx
- Original Dataset/20-Mar-2021-clean version of the finalised draft.docx
- Original Dataset/CG delayed post-test scores.xlsx
- Original Dataset/CG post-test scores.xlsx
- Original Dataset/CG pre-test scores.xlsx
- Original Dataset/IG delayed post-test scores.xlsx
- Original Dataset/IG post-test scores.xlsx
- Original Dataset/IG pre-test scores.xlsx
