# Supplementary material for: Effects of structured small-group student talk as collaborative prewriting discussions on Chinese university EFL students’ individual writing: A quasi-experimental study
Source: PLoS One. 2021 May 28;16(5):e0251569. doi: 10.1371/journal.pone.0251569 (PMC8162705; doi:10.1371/journal.pone.0251569)
Supplement: S1 Dataset — (ZIP) [file pone.0251569.s003.zip › Original Dataset/CG delayed post-test scores.xlsx]

## Sheet: Sheet1
Name	Overall Score	Content	Organization	Vocabulary	Language Use	Mechanics
Student 1	73	22	17	15	16	3
Student 2	66	18	16	14	15	3
Student 3	73	20	17	16	17	3
Student 4	77	22	16	17	18	4
Student 5	66	19	15	14	15	3
Student 6	70	20	16	16	16	2
Student 7	72	23	15	15	15	4
Student 8	78	24	18	16	17	3
Student 9	77	26	17	17	15	2
Student 10	72	19	18	16	16	3
Student 11	74	22	15	17	16	4
Student 12	78	23	16	18	17	4
Student 13	79	23	18	18	17	3
Student 14	75	22	18	16	17	2
Student 15	73	21	16	17	16	3
Student 16	72	22	15	15	16	4
Student 17	79	24	17	18	16	4
Student 18	74	20	16	16	17	5
Student 19	75	24	16	14	16	5
Student 20	70	22	16	14	15	3
Student 21	75	22	17	16	16	4
Student 22	71	21	15	16	16	3
Student 23	74	24	16	15	15	4
Student 24	77	23	17	15	17	5
