# Supplementary material for: Effects of structured small-group student talk as collaborative prewriting discussions on Chinese university EFL students’ individual writing: A quasi-experimental study
Source: PLoS One. 2021 May 28;16(5):e0251569. doi: 10.1371/journal.pone.0251569 (PMC8162705; doi:10.1371/journal.pone.0251569)
Supplement: S1 Dataset — (ZIP) [file pone.0251569.s003.zip › Original Dataset/CG post-test scores.xlsx]

## Sheet: Sheet1
Name	Overall Score	Content	Organization	Vocabulary	Language Use	Mechanics
Student 1	78	24	17	17	16	4
Student 2	73	22	18	15	16	2
Student 3	74	22	17	16	17	2
Student 4	77	20	18	17	18	4
Student 5	73	22	17	14	16	4
Student 6	74	21	18	15	17	3
Student 7	74	23	15	15	17	4
Student 8	81	25	18	16	19	3
Student 9	74	23	17	17	15	2
Student 10	69	19	16	15	15	4
Student 11	73	21	15	16	17	4
Student 12	74	23	15	16	18	2
Student 13	81	23	19	18	18	3
Student 14	75	23	17	17	16	2
Student 15	74	21	16	17	17	3
Student 16	73	22	14	18	15	4
Student 17	84	26	19	18	18	3
Student 18	73	22	15	16	16	4
Student 19	71	21	16	15	16	3
Student 20	75	23	17	15	16	4
Student 21	80	23	19	17	16	5
Student 22	79	22	17	18	17	5
Student 23	75	23	16	15	16	5
Student 24	81	25	19	16	16	5
