# Supplementary material for: Effects of structured small-group student talk as collaborative prewriting discussions on Chinese university EFL students’ individual writing: A quasi-experimental study
Source: PLoS One. 2021 May 28;16(5):e0251569. doi: 10.1371/journal.pone.0251569 (PMC8162705; doi:10.1371/journal.pone.0251569)
Supplement: S1 Dataset — (ZIP) [file pone.0251569.s003.zip › Original Dataset/CG pre-test scores.xlsx]

## Sheet: Sheet1
Name	Overall Score	Content	Organization	Vocabulary	Language Use	Mechanics
Student 1	70	22	16	14	16	2
Student 2	66	20	15	14	16	1
Student 3	72	21	17	16	16	2
Student 4	74	22	16	16	17	3
Student 5	64	19	14	14	15	2
Student 6	74	22	16	17	16	3
Student 7	71	22	16	16	15	2
Student 8	77	23	18	16	17	3
Student 9	72	22	16	16	16	2
Student 10	69	20	15	15	16	3
Student 11	72	21	15	16	16	4
Student 12	73	21	16	17	17	2
Student 13	81	23	18	18	18	4
Student 14	77	22	17	18	16	4
Student 15	74	21	16	17	17	3
Student 16	71	21	15	15	16	4
Student 17	79	25	17	17	17	3
Student 18	75	23	16	15	17	4
Student 19	72	22	16	14	16	4
Student 20	74	23	17	14	16	4
Student 21	71	22	16	14	15	4
Student 22	76	23	17	16	16	4
Student 23	73	23	18	14	14	4
Student 24	73	22	17	15	15	4
