# Supplementary material for: Effects of structured small-group student talk as collaborative prewriting discussions on Chinese university EFL students’ individual writing: A quasi-experimental study
Source: PLoS One. 2021 May 28;16(5):e0251569. doi: 10.1371/journal.pone.0251569 (PMC8162705; doi:10.1371/journal.pone.0251569)
Supplement: S1 Dataset — (ZIP) [file pone.0251569.s003.zip › Original Dataset/IG delayed post-test scores.xlsx]

## Sheet: Sheet1
Name	Overall Score	Content	Organization	Vocabulary	Language Use	Mechanics
Student 1	85	27	18	18	18	4
Student 2	78	23	17	18	17	3
Student 3	77	24	18	17	16	2
Student 4	79	23	18	19	16	3
Student 5	74	24	17	16	15	2
Student 6	75	22	19	15	16	3
Student 7	75	22	17	16	17	3
Student 8	68	19	17	15	14	3
Student 9	69	18	16	17	14	4
Student 10	77	22	18	17	17	3
Student 11	75	21	18	18	16	2
Student 12	74	23	17	16	16	2
Student 13	71	25	15	14	14	3
Student 14	74	23	16	16	17	2
Student 15	70	19	17	15	15	4
Student 16	78	23	18	16	17	4
Student 17	78	25	17	16	17	3
Student 18	80	24	17	18	18	3
Student 19	79	25	19	15	17	3
Student 20	84	27	18	18	18	3
Student 21	80	23	19	16	17	5
Student 22	77	25	16	17	16	3
Student 23	78	24	17	15	17	5
Student 24	83	25	18	18	17	5
