# Supplementary material for: Effects of structured small-group student talk as collaborative prewriting discussions on Chinese university EFL students’ individual writing: A quasi-experimental study
Source: PLoS One. 2021 May 28;16(5):e0251569. doi: 10.1371/journal.pone.0251569 (PMC8162705; doi:10.1371/journal.pone.0251569)
Supplement: S1 Dataset — (ZIP) [file pone.0251569.s003.zip › Original Dataset/IG post-test scores.xlsx]

## Sheet: Sheet1
Name	Overall Score	Content	Organization	Vocabulary	Language Use	Mechanics
Student 1	87	25	20	18	19	5
Student 2	83	24	18	18	18	5
Student 3	80	24	17	18	18	3
Student 4	81	25	17	19	17	3
Student 5	75	27	16	16	14	2
Student 6	79	25	18	15	18	3
Student 7	76	21	19	16	18	2
Student 8	73	20	18	17	15	3
Student 9	75	20	18	17	15	5
Student 10	79	25	17	16	18	3
Student 11	77	24	17	17	17	2
Student 12	73	22	16	19	15	1
Student 13	73	23	16	16	15	3
Student 14	75	21	16	18	17	3
Student 15	74	21	19	17	14	3
Student 16	74	22	17	15	17	3
Student 17	78	24	19	17	16	2
Student 18	83	25	20	17	18	3
Student 19	82	25	19	15	18	5
Student 20	79	26	17	18	17	1
Student 21	82	27	17	17	17	4
Student 22	78	25	20	16	15	2
Student 23	78	24	16	17	16	5
Student 24	85	25	20	18	18	4
