# Supplementary material for: Effects of structured small-group student talk as collaborative prewriting discussions on Chinese university EFL students’ individual writing: A quasi-experimental study
Source: PLoS One. 2021 May 28;16(5):e0251569. doi: 10.1371/journal.pone.0251569 (PMC8162705; doi:10.1371/journal.pone.0251569)
Supplement: S1 Dataset — (ZIP) [file pone.0251569.s003.zip › Original Dataset/IG pre-test scores.xlsx]

## Sheet: Sheet1
Name	Overall Score	Content	Organization	Vocabulary	Language Use	Mechanics
Student 1	83	26	18	18	18	3
Student 2	73	20	15	17	17	4
Student 3	75	23	17	16	17	2
Student 4	77	23	17	17	16	4
Student 5	70	23	14	16	15	2
Student 6	73	22	17	15	16	3
Student 7	73	22	15	16	16	4
Student 8	64	18	15	13	15	3
Student 9	65	18	16	14	14	3
Student 10	76	22	18	17	16	3
Student 11	73	21	15	17	17	3
Student 12	70	22	16	16	15	1
Student 13	70	20	18	14	14	4
Student 14	73	20	18	16	17	2
Student 15	65	19	16	13	15	2
Student 16	74	23	15	17	16	3
Student 17	76	23	16	16	17	4
Student 18	74	21	17	16	17	3
Student 19	77	23	17	16	17	4
Student 20	77	23	18	18	16	2
Student 21	75	24	16	17	16	2
Student 22	72	22	17	14	16	3
Student 23	72	22	16	15	15	4
Student 24	75	23	17	16	16	3
